# Supplementary material for: Competing Distractors Facilitate Visual Search in Heterogeneous Displays
Source: PLoS One. 2016 Aug 10;11(8):e0160914. doi: 10.1371/journal.pone.0160914 (PMC4980025; doi:10.1371/journal.pone.0160914)
Supplement: S1 Dataset — (XLS) [file pone.0160914.s001.xls]

## Sheet: Exp1_Correlations
			Subject
			1	2	3	4	5	6	7	8	9	10	11	12	13	14	15	16	17	18	19	20	21	22
Small	Red	Horizontal	0.104685	0.0766076	0.0196596	0.120974	0.01343	0.0338224	0.0790982	0.111329	0.0970108	-0.103767	0.13834	-0.226409	0.158163	0.0475028	0.134519	-0.00725287	-0.117249	0.03196	0.178195	0.00453561	0.0539925	0.00276069
Big	Green	Horizontal	0.131804	-0.0740845	0.0586532	-0.00268322	-0.0484612	0.148204	-0.0638353	-0.0502584	-0.234208	-0.112444	-0.0683803	-0.0330746	-0.0390309	-0.151452	-0.0505497	-0.112286	-0.151494	-0.0423621	-0.0135458	-0.0467767	-0.0660919	-0.110003
Small	Green	Horizontal	0.143367	0.0495043	-0.0619947	-0.0173073	-0.0428332	-0.188746	-0.130262	0.00535582	-0.00334533	-0.0308274	0.206909	0.0452401	0.0816178	-0.0222124	0.071819	-0.122533	-0.0369843	-0.0691454	-0.0923235	0.0826433	0.00230776	-0.0372324
Big	Blue	Horizontal	-0.0929988	0.0288404	-0.155246	-0.00393483	0.0364683	-0.0117859	0.114801	-0.000878758	0.0194328	0.0664395	0.0305927	-0.025142	0.0521603	0.0980131	-0.0694249	-0.02406	0.0456409	-0.051764	-0.00947977	0.0597428	-0.0651269	-0.151456
Small	Blue	Horizontal	-0.137856	-0.074714	-0.0378479	-0.0245456	-0.104899	-0.0810893	-0.0574369	0.0358746	-0.0713332	0.0218688	-0.0671847	-0.0741135	-0.0838727	-0.0787158	0.0371783	-0.0798617	-0.157305	0.033943	-0.103005	-0.0533094	0.015431	-0.0780215
Big	Red	-12.5° from H	-0.0303665	0.195031	0.126897	0.195968	0.0162125	0.0970166	-0.0204355	0.0830358	0.182797	0.149543	0.0564335	-0.0387716	0.0982286	0.1842	0.0991152	-0.0665915	0.0372934	0.0711135	0.0889399	-0.0257513	0.138096	-0.00527857
Small	Red	-12.5° from H	0.0852628	-0.0209197	0.100787	0.131372	0.0660121	0.157033	-0.0984499	-0.103964	-0.00690137	-0.0491934	-0.0565063	0.110427	-0.0381393	0.00136436	-0.245529	0.0200349	0.104964	-0.023947	0.0715028	0.0403727	-0.0221388	0.0631648
Big	Green	-12.5° from H	0.0499887	0.112279	-0.0259218	0.0573054	0.0980999	-0.114445	0.0140528	0.112746	-0.0210307	-0.17204	-0.0050982	-0.121112	-0.061577	0.255383	0.0456267	-0.129846	-0.0146971	-0.0113698	-0.069403	-0.0683741	0.0184636	0.100272
Small	Green	-12.5° from H	0.0211273	-0.117483	-0.199484	-0.149755	-0.0292896	-0.0100589	-0.0590086	-0.0799047	0.0141748	0.120727	-0.196314	0.0863523	0.11659	-0.295825	-0.0019561	0.0457284	-0.00520337	-0.0530866	0.0530281	0.00358885	0.0188815	-0.0969337
Big	Blue	-12.5° from H	-0.0898519	-0.142204	0.0486123	-0.21683	0.0520279	0.0877889	-0.107645	-0.134689	0.174015	-0.167869	0.0268163	-0.261334	0.0474955	-0.10094	0.0868578	-0.121656	-0.00105131	-0.0913436	-0.013302	-0.0713032	0.0556328	0.0124078
Small	Blue	-12.5° from H	0.0441205	-0.0922038	-0.0183696	0.0643294	0.0216	-0.172883	0.0122081	0.059773	-0.160968	-0.0250372	-0.0216597	0.0213895	-0.0864462	0.14535	-0.0152005	-0.0715412	-0.0343327	-0.0512743	-0.120449	-0.0582251	0.0137163	-0.0669245
Big	Red	12.5° from H	0.0803816	0.161653	-0.129286	0.165331	0.0581434	-0.00793277	0.0571423	0.315808	-0.112001	0.0832859	0.249688	0.148658	0.192502	0.144941	0.14987	0.0673334	-0.0329231	0.0977561	0.0730709	0.0377668	0.222589	0.0440151
Small	Red	12.5° from H	0.0897023	-0.165788	0.066284	-0.000272549	0.00566489	-0.0232219	-0.147101	-0.157064	-0.00633102	0.014242	-0.0819339	-0.0160438	-0.128086	-0.150477	-0.0120101	-0.155069	-0.00881581	-0.00475278	0.0582361	0.129266	-0.0194581	-0.0531187
Big	Green	12.5° from H	-0.0607321	-0.0137331	-0.0863378	0.193313	0.0168627	0.0458794	0.078086	-0.00128631	-0.132223	0.0332842	0.120392	-0.146578	-0.038895	-0.128498	-0.0238992	0.0729801	0.0403432	-0.0173329	-0.201206	-0.0210321	0.0349774	-0.130387
Small	Green	12.5° from H	0.0040041	0.0341355	-0.0263697	-0.188942	-0.0614629	0.177368	-0.0123735	0.0110696	0.0446146	0.026584	0.108578	0.0800544	-0.0843865	-0.0142526	-0.073966	-0.0873448	0.0970195	-0.00521032	-0.230188	0.10978	0.0269471	0.0310195
Big	Blue	12.5° from H	-0.0661562	-0.159984	-0.0478065	-0.00966185	-0.0262827	-0.0737596	-0.0624103	-0.0846118	-0.0393623	-0.0130962	-0.147914	-0.0521949	0.0623394	-0.0627031	-0.1331	-0.00157045	-0.118868	-0.130582	-0.0451109	-0.0371118	-0.0258568	0.0234223
Small	Blue	12.5° from H	-0.124057	0.0384477	-0.0450487	0.00312439	-0.0112432	0.137231	0.166024	-0.0951258	-0.0473647	-0.0506726	0.075651	-0.235157	-0.0650341	-0.141808	-0.140775	-0.0740382	-0.118249	0.0735199	-0.0321882	-0.0137403	0.0768654	-0.0933949
Big	Red	Vertical	-0.0316134	-0.100383	0.0562686	0.000704707	0.0397515	-0.000709074	0.075532	-0.0301373	-0.119848	-0.149733	0.151802	-0.107057	0.0360272	0.0350887	0.0998845	0.0988277	0.105217	0.0251754	0.158897	0.00835743	-0.0898521	0.0420998
Small	Red	Vertical	-0.201731	0.086913	0.115778	0.146344	-0.013854	-0.0697679	0.14033	-0.106188	-0.175978	-0.122062	0.0103791	-0.0409328	0.00747283	0.0371431	-0.0244812	-0.105338	-0.119942	0.0250492	-0.00843717	-0.0107479	-0.190334	-0.0534284
Big	Green	Vertical	0.0682488	0.0961806	-0.00937812	0.0700567	-0.0697912	0.0421266	-0.0157106	-0.107315	-0.223333	0.0288477	-0.0141262	0.132865	0.0122409	0.0494402	-0.178383	0.0288511	-0.174509	0.0104251	-0.114041	0.0586025	0.0322375	0.0195254
Small	Green	Vertical	-0.102028	-0.107623	-0.102398	0.0816946	0.0835439	-0.014093	0.0562421	0.0613006	-0.00958338	0.16617	0.168759	-0.0450371	-0.0772554	-0.167487	-0.100954	-0.0725512	0.0783921	0.0138782	0.0757666	0.021785	0.0340086	-0.0104991
Big	Blue	Vertical	0.0397471	0.0349982	-0.00492282	-0.00915013	-0.0254554	-0.199919	-0.129652	-0.145599	0.0659519	-0.141733	0.0599974	-0.012092	0.0604317	0.15958	0.00693777	-0.0956979	0.0206966	0.0536967	0.00710937	-0.178752	0.00858902	-0.00332197
Small	Blue	Vertical	0.0886021	-0.19863	-0.0370309	0.000889466	-0.0372834	-0.0125518	-0.139061	-0.160829	-0.00295664	-0.197077	0.130745	0.0598324	-0.022964	-0.122501	0.0180661	-0.151386	-0.0318574	-0.00911364	-0.000706092	0.0653857	-0.226726	-0.0420806
Big	Red	-12.5° from V	0.0838858	0.0830818	0.00963972	0.0307308	-0.0871058	-0.146056	-0.0879931	-0.141064	-0.207502	0.0780841	0.0709425	-0.147143	0.0447646	0.140259	-0.0270926	0.00835601	-0.0405353	-0.0345554	-0.135683	0.0497668	-0.160017	0.0165483
Small	Red	-12.5° from V	-0.0425745	-0.125005	0.0145244	-0.001389	0.046643	-0.0351859	0.145165	0.0778713	-0.144113	-0.0472136	-0.0789838	0.00739423	-0.111449	0.0742812	-0.0368183	-0.060919	0.039555	-0.0361823	0.0615368	0.0446991	0.106554	-0.0765512
Big	Green	-12.5° from V	-0.0918498	0.0843378	0.0151173	0.000230582	0.0133154	0.0387051	0.0633483	0.143188	-0.21419	-0.0840715	0.00924726	0.0227521	-0.0979382	0.14936	-0.0537374	-0.112218	0.089944	0.0504616	-0.115768	-0.00155444	-0.0503941	0.0195348
Small	Green	-12.5° from V	-0.0726079	0.0865962	-0.0275884	-0.0122718	-0.0371782	-0.0256732	0.0167417	-0.0809434	-0.0625353	0.0274344	0.0586496	-0.0724376	-0.0092648	0.135218	-0.0236339	-0.0450511	-0.0496519	-0.124834	-0.0892123	-0.140401	-0.0500093	-0.0585305
Big	Blue	-12.5° from V	0.0254959	0.0135991	-0.0962232	-0.0867556	0.0122823	-0.0121561	-0.0865681	-0.0489852	0.0183733	0.0466526	-0.208793	-0.0129927	-0.00546226	0.137413	-0.159381	-0.0960242	-0.0665222	0.0309137	-0.0211739	-0.00208976	0.0267404	0.0588616
Small	Blue	-12.5° from V	-0.0268234	-0.0812177	-0.00911601	-0.146406	-0.0829957	-0.203456	-0.065398	-0.0728854	-0.0649551	0.0618679	-0.118637	-0.262445	-0.0581505	0.0192717	0.0234094	-0.00620605	-0.113021	-0.08773	0.169372	0.0694195	0.0655319	-0.0227499
Big	Red	12.5° from V	0.16795	0.00364106	-0.125066	-0.0437189	-0.0530941	0.151007	-0.103386	-0.0866929	-0.0576399	0.0185135	0.165371	0.250874	-0.0129418	0.0203714	-0.122834	-0.140976	-0.0259112	-0.010655	-0.0641328	-0.117094	-0.0311937	0.0475214
Small	Red	12.5° from V	0.115495	-0.182158	-0.0292994	-0.0812777	-0.0621884	0.0987267	-0.0018499	-0.328288	-0.0367527	0.126376	-0.0593387	-0.0815914	0.231458	0.16545	0.00600912	-0.108937	-0.0847068	-0.11794	-0.0842084	-0.0129299	-0.0697916	0.0428262
Big	Green	12.5° from V	-0.0646884	-0.207803	-0.101896	0.0503504	-0.101643	0.130926	0.020642	-0.0403161	-0.133982	-0.0121431	-0.140641	-0.0471115	0.057276	-0.389961	-0.0865801	0.0784024	-0.0239439	-0.00134322	-0.108474	-0.020509	0.021377	0.0210918
Small	Green	12.5° from V	0.00710393	-0.0914726	-0.0414503	-0.176059	0.0322425	0.0281287	-0.0406621	-0.120131	-0.192156	0.0820499	-0.0285186	-0.00499359	-0.0468822	0.102034	-0.0505617	0.0977334	-0.210706	0.059252	-0.128559	0.0977128	-0.0254194	0.0125487
Big	Blue	12.5° from V	0.0286795	-0.0106157	0.139474	0.0295185	0.0330174	0.0158448	-0.116283	-0.011427	-0.0892768	-0.00371621	-0.291728	0.0201297	0.0163155	-0.0947139	0.0200516	-0.0796763	0.0524999	0.00943262	-0.0596567	0.0125615	-0.037441	-0.0617757
Small	Blue	12.5° from V	-0.0540852	-0.0691472	0.000808312	-0.0297739	0.0123443	0.0250729	-0.0683732	-0.00388697	0.123769	-0.171785	-0.245713	0.0403949	-0.0400854	0.0668374	0.152764	0.10574	-0.229222	0.0155837	-0.0168632	-0.0667398	-0.0396905	0.00502145

## Sheet: Exp1_RTs
Subject	G1	G2	G3	G4	G5	G6	G7	G8
1	1.68772	1.77252	1.50539	1.42935	1.71531	1.68055	1.67053	1.59774
2	1.80662	1.89006	2.10958	1.845	1.97058	1.70798	1.72923	1.933
3	2.68881	2.54898	2.4366	2.1547	2.12096	2.11966	1.97627	2.03247
4	1.12205	1.21701	1.16335	1.02006	1.21578	1.11334	1.10822	1.03656
5	1.64626	1.80006	1.63126	1.46693	1.71118	1.67627	1.58146	1.50976
6	3.36086	2.99551	3.55399	3.83903	2.96588	2.93449	3.19816	3.25473
7	2.19176	2.47729	2.88871	2.62665	1.58679	1.93843	2.21404	2.6889
8	1.95172	1.88352	1.99945	1.45829	1.7689	1.50443	1.62098	1.54814
9	1.88374	1.91278	1.6066	1.37571	1.42328	1.40456	1.51732	1.33672
10	1.91756	2.22722	2.03879	2.39486	2.27897	2.7264	2.69738	1.99761
11	2.65934	1.98873	2.07327	2.01044	2.28807	1.79874	2.12613	2.54353
12	1.89357	2.1875	1.89273	2.68377	1.96957	1.83911	2.11087	2.18773
13	2.02325	1.5417	1.71682	1.69423	1.95143	1.61576	1.78816	1.70396
14	1.77856	2.37887	1.95438	1.9543	2.21342	1.91371	1.60243	1.85851
15	1.90085	1.68074	1.6626	1.78028	1.84181	1.43241	1.45458	1.39211
16	2.12731	1.89606	1.75656	1.8314	1.75982	1.58153	1.57901	1.74367
17	3.01454	3.66311	2.57295	3.06064	2.78282	2.61126	3.01978	2.55977
18	1.44489	1.36011	1.44666	1.50909	1.21218	1.31214	1.50961	1.29711
19	1.74321	1.56675	1.718	1.62149	1.61843	1.28981	1.45263	1.3694
20	2.45262	2.04772	2.97105	2.73649	2.54943	2.2795	2.38049	2.35776
21	1.38435	1.1994	1.19344	1.03761	1.28925	1.2629	1.20186	1.21864
22	1.83754	2.20272	2.31676	2.45777	1.94822	2.40467	1.90117	1.98763

## Sheet: Exp2
RTs						Errors
Subject	Random	Small ±12.5°	Small Horiz.	Big ±12.5°		Subject	Random	Small ±12.5°	Small Horiz.	Big ±12.5°
1	1.39286	2.08451	1.78701	2.26327		1	0	0	1	1
2	2.84729	4.04751	4.52765	4.30255		2	1	1	1	2
3	1.92366	3.84968	2.20665	2.85925		3	1	0	1	1
4	1.67569	2.50331	2.16441	2.98544		4	1	0	0	1
5	1.93729	2.55127	2.05648	2.37576		5	2	3	2	3
6	1.82669	2.4476	1.48463	3.49282		6	1	0	1	0
7	3.94166	4.62431	4.17615	5.69208		7	1	1	1	4
8	1.38694	2.14012	1.48426	2.13569		8	3	4	2	3
9	2.55826	3.70845	2.33236	3.17434		9	4	1	1	2
10	2.95047	3.13819	3.54588	2.67399		10	1	1	3	1
11	4.87826	7.09098	4.96904	5.20375		11	1	2	1	1
12	2.72558	3.05429	2.5782	2.95348		12	2	2	2	3

## Sheet: Exp3
RTs						Errors
Subject	Random	Vertical	Horizontal			Subject	Random	Vertical	Horizontal
1	4.79211	4.53368	4.20098			1	0	1	2
2	1.63699	1.46098	1.44798			2	1	0	0
3	4.26938	4.63063	3.7528			3	0	0	0
4	8.23849	5.87998	4.10365			4	0	0	3
5	3.0202	3.06298	2.80231			5	1	0	0
6	3.41145	3.28998	3.17187			6	0	0	1
7	4.96462	3.93768	3.76088			7	0	0	1
8	5.37279	3.94121	3.52712			8	2	0	0
9	3.47417	2.74794	3.55972			9	4	6	7
10	4.93013	4.26322	2.69827			10	0	0	0
11	3.47435	3.72584	2.6587			11	0	0	0
12	7.8333	7.15179	6.82467			12	0	2	0

## Sheet: Exp4
RTs									Errors
Subject	Random	20% Vertical	20% Horizontal	50% Vertical	50% Horizontal	80% Vertical	80% Horizontal		Subject	Random	20% Vertical	20% Horizontal	50% Vertical	50% Horizontal	50% Vertical	50% Horizontal
1	3.60824	3.07509	2.52692	2.08113	1.93588	1.38322	1.85077		1	1	2	1	0	0	1	1
2	4.16385	2.84022	2.52171	2.32653	2.28064	1.28222	1.25006		2	1	1	2	1	1	2	1
3	3.44067	3.70886	3.11113	2.61067	2.90781	1.33535	1.60006		3	3	2	1	1	3	3	3
4	2.244	1.65447	1.62295	1.3729	1.26874	0.893362	1.24291		4	1	3	3	3	2	3	3
5	2.99969	2.95044	3.05172	1.65787	1.72765	1.34087	1.37295		5	1	2	0	1	3	2	3
6	5.00001	5.24128	4.89433	3.67577	3.71182	1.79974	1.79444		6	1	1	2	1	2	3	1
7	4.92418	3.89164	3.73666	2.93617	3.30203	2.14388	2.19169		7	7	4	6	2	1	0	2
8	5.26933	3.46031	2.63918	3.58864	3.34625	1.93122	1.73226		8	2	3	1	2	2	1	2
9	1.14626	1.21017	1.16209	0.964594	1.0317	0.865225	0.825612		9	3	1	1	2	2	3	2
10	1.91121	1.56274	1.64589	1.36567	1.74846	0.999999	1.00212		10	1	0	1	0	0	0	3
11	2.85425	3.09217	2.53112	2.32326	2.75072	1.39543	1.56863		11	6	1	3	1	0	2	1
12	1.97563	1.74464	2.0083	1.60185	1.80981	1.15037	1.11735		12	0	0	3	1	1	0	2
13	9.60443	7.72353	7.47853	5.13181	5.14164	2.75053	2.64021		13	5	1	0	2	2	1	0
14	3.31057	4.0573	3.66115	1.9494	2.92374	1.21846	1.50917		14	0	3	0	3	1	1	2
15	3.49472	3.69111	3.72403	2.26212	2.87393	1.42777	1.58043		15	1	2	2	2	1	1	2
16	4.33437	4.26393	3.80423	2.97965	3.07363	1.60576	1.74272		16	1	0	2	1	1	2	2
17	2.99503	1.91016	2.08672	1.78133	1.50749	0.969358	1.34403		17	2	2	2	3	2	3	3
18	2.34563	2.12431	2.09749	1.62856	1.70715	1.28325	1.45977		18	2	4	1	2	2	0	1
19	2.52906	2.30706	2.04455	1.55268	1.72065	1.05633	1.38752		19	1	2	1	2	1	3	3
20	4.74929	3.13615	3.17004	2.35672	2.37811	1.54467	1.69945		20	0	1	2	1	1	3	0
21	2.16312	2.12029	2.30691	1.61411	1.96291	1.215	1.29655		21	0	1	1	2	1	1	2
22	7.232	7.2218	5.64556	4.87253	5.15316	2.64382	3.01933		22	1	3	2	1	1	0	2
23	4.31624	3.11197	3.39755	2.3278	2.55676	1.50282	1.56187		23	2	0	3	1	1	2	1
24	2.47572	1.81654	2.36373	1.73391	2.10187	1.31019	1.39729		24	2	1	0	0	1	1	0
